# Supplementary material for: Reductive dechlorination of 1,2-dichloroethane in the presence of chloroethenes and 1,2-dichloropropane as co-contaminants
Source: Appl Microbiol Biotechnol. 2019 Jun 28;103(16):6837–49. doi: 10.1007/s00253-019-09985-8 (PMC6667407; doi:10.1007/s00253-019-09985-8)
Supplement: Supplementary file 2 — (XLSX 24 kb) [file 253_2019_9985_MOESM2_ESM.xlsx]

## Sheet: Sheet1
Applied Microbiology and Biotechnology
Reductive dechlorination of 1,2-dichloroethane in the presence of chloroethenes and 1,2-dichloropropane as co-contaminants
Peng Peng1#, Uwe Schneidewind2#, Pieter Jan Haest3,4, Tom N.P. Bosma1, Anthony S. Danko5, Hauke Smidt1 and Siavash Atashgahi1*
1 Laboratory of Microbiology, Wageningen University & Research, Wageningen, The Netherlands
2 Department of Civil and Environmental Engineering, Western University, London, ON, Canada
3 Advanced Groundwater Techniques (AGT), Aartselaar, Belgium
4 Division of Geology, Department of Earth and Environmental Sciences, KU Leuven, Heverlee, Belgium
5 Centre for Natural Resources and the Environment (CERENA), Department of Mining Engineering, University of Porto (FEUP), Porto, Portugal
#equal contribution
*Correspondence: Siavash Atashgahi, siavash.atashgahi@wur.nl Tel. +31317484683

## Sheet: Supplementary Table 2
Table S2: Maximum and minimum values of the best 50 parameter combinations for all batches as well as the “best” parameter combination that was used to draw model results in Fig. S3-S36.
			EA-T1_A	EA-T1_B	EA-T2_A	EA-T2_B	EA-T3_A	EA-T3_B	EA-T4_A	EA-T4_B	EA-T5_A	EA-T5_B	EA-T6_A	EA-T6_B	EA-T7_A	EA-T7_B	EA-T8_A	EA-T8_B	EA-T9_A	EA-T9_B	EA-T10_A	EA-T10_B	EB-T1_A	EB-T1_B	EB-T2_A	EB-T2_B	EB-T3_A	EB-T3_B	EB-T4_A	EB-T4_B	EB-T5_A	EB-T5_B	EB-T6_A	EB-T6_B	EB-T7_A	EB-T7_B
kmax,PCE	[µM d-1]	Max			75.8646	66.2865					85.6559	55.0444													247.46	443.44					178.566	404.249
		Min			48.7981	38.71					56.6897	49.8065													106.258	170.949					155.749	231.634
		Best			63.2049	55.8195					78.0921	52.2129													133.186	314.301					170.237	328.332
Ks,PCE	[µM]	Max			1	1					1	0.999866													1	1					1	1
		Min			0.01	0.010002					0.01	0.01													0.01	0.0127907					0.01	0.01
		Best			0.787816	0.0100306					0.0129821	0.997929													0.0135267	1					1	0.0280255
IPCE	[µM]	Max			370	370					370	364.57													370	370					370	370
		Min			3.7	3.7					26.6199	78.6598													6.54318	31.2344					10.6937	94.9059
		Best			370	66.6245					358.204	81.4522													294.178	207.278					370	370
kmax,TCE	[µM d-1]	Max			1000	1000					195.698	48.2929													1000	1000					1000	1000
		Min			55.9627	95.2587					57.5227	39.5246													140.609	181.908					198.565	148.942
		Best			315.729	346.184					64.0751	42.9523													281.425	286.395					1000	192.226
Ks,TCE	[µM]	Max			14	14					14	2.14104													14	2.8142					2.87902	14
		Min			0.14	0.14					1.66214	0.14082													0.14	0.14					0.14	0.14
		Best			14	13.9045					2.21389	0.203469													0.14323	0.166518					0.14	0.14
ITCE	[µM]	Max			370	370					370	360.049													370	370					370	370
		Min			4.27444	3.7					17.4877	87.7983													3.7	3.7					3.7	30.9651
		Best			202.709	27.7959					296.497	353.494													344.572	370					370	370
kmax,cDCE	[µM d-1]	Max			212.827	212.827	212.827	212.827			212.827	212.78	193.938	203.746											245.22	245.22	245.22	245.22			245.22	245.22	245.218	244.868
		Min			139.72	139.72	189.531	202.503			140.473	139.752	161.457	156.093											242.746	242.746	242.746	242.746			242.746	242.746	243.549	243.549
		Best			150.738	143.639	212.827	212.827			208.971	139.752	176.212	189.396											243.424	245.168	245.22	245.192			242.746	242.746	243.549	243.549
Ks,cDCE	[µM]	Max			50.7941	50.7941	25.0162	50.7941			50.7941	16.6131	33	33											35.6856	35.6856	35.6856	35.6856			35.6856	35.6856	34.7799	34.7799
		Min			0.01	0.01	0.01	0.01			0.01	0.0253719	6.05658	0.33											33.5104	33.5104	33.5104	33.5184			33.5104	33.5104	33.5666	34.0135
		Best			22.505	3.65699	0.102316	0.0213383			0.36473	12.7217	21.9167	32.7088											33.5104	33.5104	33.5104	35.6532			33.5104	33.5104	34.7799	34.7799
IcDCE	[µM]	Max			370	370	370	370			370	369.945	370	360.41											370	370	370	370			370	370	165.61	54.0176
		Min			9.31631	3.7	48.1834	43.8365			4.5049	12.1568	172.928	167.184											83.0485	183.829	239.831	275.922			355.857	130.518	100.389	31.38
		Best			185.056	7.90992	370	159.615			21.2243	73.5949	190.5	370											277.826	370	370	370			370	370	127.752	39.7154
kmax,VC	[µM d-1]	Max			161.009	160.892	161.009	161.009	161.009	159.265	161.009	161.002	161.009	161.009	160.654	136.957									156.24	156.24	156.24	156.24	156.24	156.24	156.24	156.24	139.796	140.256	151.403	152.673
		Min			127.383	127.383	137.43	136.513	159.45	138.584	127.383	145.78	150.604	154.545	157.526	129.124									139.402	139.402	153.11	155.032	154.833	155.507	153.998	141.904	139.402	139.402	148.356	144.065
		Best			129.517	127.383	161.009	154.682	161.009	148.928	132.137	160.299	160.971	161.009	159.446	131.023									156.009	156.24	156.24	156.24	156.24	156.24	156.24	156.24	139.402	139.402	150.05	148.038
Ks,VC	[µM]	Max			23.4097	26.1749	26.1749	26.1749	24.106	26.1749	26.1749	24.1655	23.2681	19.4122	26	26									26.2703	26.2703	26.2703	26.2703	26.2703	26.2703	26.2703	26.2703	26.2703	26.2703	26	26
		Min			17.7166	17.7166	17.7166	17.7166	17.7166	19.9523	17.7166	17.75	17.7166	17.7166	25.6403	20.1884									25.5472	25.5472	25.5472	25.5472	25.5472	25.5472	25.5472	25.8799	25.5472	25.5472	25.7199	25.5472
		Best			17.7675	20.9261	26.1749	18.3083	21.0494	26.1749	17.7167	18.9312	17.729	17.8592	25.9919	20.9635									26.2588	26.1976	25.5472	25.5478	25.5569	25.55	25.5472	26.2703	26.2703	26.2703	26	26
IVC	[µM]	Max			7.90412	11.0046	8.61004	4.93408	77.2278	63.1048															8.13554	370	9.92204	5.62745	370	370
		Min			3.7	3.7	3.7	3.7	59.0594	39.0186															3.7	54.8355	3.7	3.7	185.814	249.63
		Best			4.1195	3.82091	3.7	3.7	69.2303	50.7586															3.7	370	3.7	3.7	365.868	370
kmax,DCA	[µM d-1]	Max	394.55	684.838	305.389	315.61	772.463	772.463	260.353	277.967							290.463	174.25	431.312	7535.79			377.142	1286.35	1428.94	589.625	1428.94	1428.94	544.646	631.523
		Min	297.373	362.941	257.737	257.737	257.737	278.186	257.737	257.737							162.503	157.884	343.485	0.0075358			346.917	562.845	261.782	261.782	261.782	261.782	261.782	263.036
		Best	340.581	455.75	265.311	262.958	609.575	671.962	257.737	257.737							205.977	170.941	401.11	2830.43			364.174	804.557	1000.3	381.207	261.782	1428.94	261.782	584.24
Ks,DCA	[µM]	Max	154.195	343.168	418.472	418.472	418.472	418.472	418.472	418.472							203.663	22.5128	675.961	672.846			88.76	904.489	1032.51	1032.51	1032.51	1032.51	1032.51	1032.51
		Min	52.229	67.4574	350.847	303.766	165.948	187.148	392.054	397.073							8.26408	2.90473	525.276	0.00090023			59.9771	252.663	131.209	431.466	87.3441	102.745	439.09	368.867
		Best	94.0475	153.236	418.472	418.472	418.472	418.472	418.472	418.472							70.2967	19.3758	675.961	0.00188927			75.2861	474.687	1032.5	766.066	87.3441	725.878	505.958	1032.51
IDCA	[µM]	Max			250	250	250	250	250	250									370	370					250	250	250	250	250	250
		Min			2.5	4.66496	2.5	2.5	2.50006	2.50304									5.35925	0.037					2.5	2.5	2.5	2.69031	2.5	2.5
		Best			250	190.691	250	2.5	250	5.98837									32.2212	148.905					2.5	162.097	170.475	250	3.55694	92.47
kmax,DCP	[µM d-1]	Max																	243.124	221.444	221.444	234.249
		Min																	239.749	220.054	220.054	230.308
		Best																	240.825	220.688	220.688	232.405
Ks,DCP	[µM]	Max																	1.10729	0.120739	0.120739	0.941242
		Min																	0.1	0.1	0.1	0.1
		Best																	0.104142	0.100032	0.100032	0.1
IDCP	[mM]	Max																	32.5266	370
		Min																	14.4205	1.21979
		Best																	22.6982	1.21979
